# Supplementary material for: Untargeted metabolomics unravel serum metabolic alterations in smokers with hypertension
Source: Front Physiol. 2023 Mar 2;14:1127294. doi: 10.3389/fphys.2023.1127294 (PMC10018148; doi:10.3389/fphys.2023.1127294)
Supplement: Supplementary file 1 [file Table3.xlsx]

## Sheet: Table S3
mode	pathway	total number of all metabolites	the number of differential metabolites matched	p value	-ln(p)	impact	the name of differential metabolites matched	the name of all metabolites within the pathway
ESI-	Glycine, serine and threonine metabolism	33	3	0.0048819	5.3222	0.0242	D-Glycerate cpd:C00258; 2-Oxobutanoate cpd:C00109; Methylglyoxal cpd:C00546	L-Serine cpd:C00065; Choline cpd:C00114; Betaine aldehyde cpd:C00576; Betaine cpd:C00719; Guanidinoacetate cpd:C00581; 3-Phospho-D-glycerate cpd:C00197; N,N-Dimethylglycine cpd:C01026; L-Cystathionine cpd:C02291; Glycine cpd:C00037; O-Phospho-L-serine cpd:C01005; Sarcosine cpd:C00213; 5,10-Methylenetetrahydrofolate cpd:C00143; L-Threonine cpd:C00188; Lipoylprotein cpd:C02051; Aminoacetone cpd:C01…
	Neomycin, kanamycin and gentamicin biosynthesis	2	1	0.021822	3.8248	0	D-Glucose cpd:C00031	D-Glucose cpd:C00031; D-Glucose 6-phosphate cpd:C00092
	Pyruvate metabolism	22	2	0.022998	3.7723	0.11508	(R)-Lactate cpd:C00256; Methylglyoxal cpd:C00546	Enzyme N6-(lipoyl)lysine cpd:C15972; 2-(alpha-Hydroxyethyl)thiamine diphosphate cpd:C05125; Oxaloacetate cpd:C00036; Phosphoenolpyruvate cpd:C00074; (R)-S-Lactoylglutathione cpd:C03451; (R)-Lactate cpd:C00256; Pyruvate cpd:C00022; (S)-Malate cpd:C00149; (S)-Lactate cpd:C00186; Acetyl adenylate cpd:C05993; Acetyl-CoA cpd:C00024; Acetate cpd:C00033; Acetaldehyde cpd:C00084; (R)-Lactaldehyde cpd:C00…
	Arachidonic acid metabolism	36	2	0.057331	2.8589	0	8,9-DHET cpd:C14773; 20-HETE cpd:C14748	5,6-EET cpd:C14768; 8,9-EET cpd:C14769; 11,12-EET cpd:C14770; 14,15-EET cpd:C14771; Arachidonate cpd:C00219; 15H-11,12-EETA cpd:C14781; 11H-14,15-EETA cpd:C14813; 15(S)-HPETE cpd:C05966; 5(S)-HPETE cpd:C05356; Prostaglandin G2 cpd:C05956; Phosphatidylcholine cpd:C00157; Leukotriene A4 cpd:C00909; Leukotriene B4 cpd:C02165; Leukotriene C4 cpd:C02166; Prostaglandin H2 cpd:C00427; Prostaglandin D2 c…
	Valine, leucine and isoleucine biosynthesis	8	1	0.084631	2.4695	0	2-Oxobutanoate cpd:C00109	L-Threonine cpd:C00188; (S)-3-Methyl-2-oxopentanoic acid cpd:C00671; L-Leucine cpd:C00123; 3-Methyl-2-oxobutanoic acid cpd:C00141; 2-Oxobutanoate cpd:C00109; L-Isoleucine cpd:C00407; 4-Methyl-2-oxopentanoate cpd:C00233; L-Valine cpd:C00183
	Vitamin B6 metabolism	9	1	0.094722	2.3568	0.04902	Pyridoxine phosphate cpd:C00627	O-Phospho-4-hydroxy-L-threonine cpd:C06055; Pyridoxine phosphate cpd:C00627; Pyridoxamine phosphate cpd:C00647; Pyridoxine cpd:C00314; Pyridoxal phosphate cpd:C00018; Pyridoxal cpd:C00250; Pyridoxamine cpd:C00534; 2-Oxo-3-hydroxy-4-phosphobutanoate cpd:C06054; 4-Pyridoxate cpd:C00847
	Phenylalanine metabolism	10	1	0.10471	2.2566	0	Hippurate cpd:C01586	Phenylacetaldehyde cpd:C00601; L-Phenylalanine cpd:C00079; Phenethylamine cpd:C05332; Phenylpyruvate cpd:C00166; Benzoyl-CoA cpd:C00512; Phenylacetic acid cpd:C07086; 2-Hydroxyphenylacetate cpd:C05852; 2-Hydroxy-3-phenylpropenoate cpd:C02763; Hippurate cpd:C01586; L-Tyrosine cpd:C00082
	Caffeine metabolism	10	1	0.10471	2.2566	0.30769	1-Methylxanthine cpd:C16358	1,7-Dimethylxanthine cpd:C13747; 1-Methylxanthine cpd:C16358; Theobromine cpd:C07480; 7-Methylxanthine cpd:C16353; Caffeine cpd:C07481; 1-Methyluric acid cpd:C16359; 3,7-Dimethyluric acid cpd:C16360; 1,7-Dimethyluric acid cpd:C16356; 5-Acetylamino-6-formylamino-3-methyluracil cpd:C16365; 7-Methyluric acid cpd:C16355
	Glycerolipid metabolism	16	1	0.16249	1.8172	0.09346	D-Glycerate cpd:C00258	Triacylglycerol cpd:C00422; Acyl-CoA cpd:C00040; 1,2-Diacyl-sn-glycerol cpd:C00641; Phosphatidate cpd:C00416; 1-Acylglycerol cpd:C01885; 1-Acyl-sn-glycerol 3-phosphate cpd:C00681; sn-Glycerol 3-phosphate cpd:C00093; Glycerone cpd:C00184; Glycerol cpd:C00116; D-Glyceraldehyde cpd:C00577; Digalactosyl-diacylglycerol cpd:C06037; D-Glycerate cpd:C00258; Fatty acid cpd:C00162; Glycerone phosphate cpd:…
	Starch and sucrose metabolism	18	1	0.18095	1.7095	0.4207	D-Glucose cpd:C00031	Cellodextrin cpd:C01898; Cellobiose cpd:C00185; D-Fructose cpd:C00095; Sucrose cpd:C00089; beta-D-Glucoside cpd:C00963; UDP-glucose cpd:C00029; D-Glucose 1-phosphate cpd:C00103; D-Glucose 6-phosphate cpd:C00092; D-Glucose cpd:C00031; Amylose cpd:C00718; alpha,alpha-Trehalose cpd:C01083; Maltodextrin cpd:C01935; Starch cpd:C00369; Maltose cpd:C00208; Dextrin cpd:C00721; Isomaltose cpd:C00252; D-Fr…
	Ether lipid metabolism	20	1	0.19903	1.6143	0	1-Alkyl-2-acetyl-sn-glycerol cpd:C03820	Acylglycerone phosphate cpd:C03372; 2-Acetyl-1-alkyl-sn-glycero-3-phosphocholine cpd:C04598; 1-Alkyl-2-acetyl-sn-glycerol cpd:C03820; 1-Alkyl-2-acylglycerol cpd:C03201; 1-(1-Alkenyl)-sn-glycero-3-phosphoethanolamine cpd:C04635; 2-Acyl-1-alkyl-sn-glycero-3-phosphate cpd:C05977; sn-Glycero-3-phosphoethanolamine cpd:C01233; 1-Radyl-2-acyl-sn-glycero-3-phosphocholine cpd:C05212; O-1-Alk-1-enyl-2-acyl…
	Pentose phosphate pathway	22	1	0.21674	1.5291	0	D-Glycerate cpd:C00258	alpha-D-Glucose 6-phosphate cpd:C00668; Deoxyribose cpd:C01801; 2-Deoxy-D-ribose 1-phosphate cpd:C00672; 2-Deoxy-D-ribose 5-phosphate cpd:C00673; D-Ribose 5-phosphate cpd:C00117; alpha-D-Ribose 1-phosphate cpd:C00620; D-Ribose cpd:C00121; Sedoheptulose 7-phosphate cpd:C05382; D-Glyceraldehyde 3-phosphate cpd:C00118; D-Ribulose 5-phosphate cpd:C00199; beta-D-Fructose 6-phosphate cpd:C05345; beta-D…
	Propanoate metabolism	23	1	0.22545	1.4896	0.04061	2-Oxobutanoate cpd:C00109	(S)-Methylmalonate semialdehyde cpd:C06002; (S)-Methylmalonyl-CoA cpd:C00683; Propanoyl-CoA cpd:C00100; Propionyladenylate cpd:C05983; (R)-Methylmalonyl-CoA cpd:C01213; Succinate cpd:C00042; 3-Hydroxypropionyl-CoA cpd:C05668; beta-Alanine cpd:C00099; 3-Oxopropanoate cpd:C00222; Acetyl-CoA cpd:C00024; Malonyl-CoA cpd:C00083; 2-Hydroxybutanoic acid cpd:C05984; Propenoyl-CoA cpd:C00894; Enzyme N6-(S…
	Galactose metabolism	27	1	0.25941	1.3494	0.03499	D-Glucose cpd:C00031	Stachyose cpd:C01613; D-Tagatose 6-phosphate cpd:C01097; D-Gal alpha 1->6D-Gal alpha 1->6D-Glucose cpd:C05404; Sucrose cpd:C00089; Raffinose cpd:C00492; Melibiose cpd:C05402; D-Galactose cpd:C00124; 3-beta-D-Galactosyl-sn-glycerol cpd:C05401; Epimelibiose cpd:C05400; Melibiitol cpd:C05399; alpha-D-Galactosyl-(1->3)-1D-myo-inositol cpd:C01235; alpha-D-Glucose cpd:C00267; Lactose cpd:C00243; D-Gluc…
	Glyoxylate and dicarboxylate metabolism	32	1	0.29988	1.2044	0.07937	D-Glycerate cpd:C00258	Hydroxypyruvate cpd:C00168; cis-Aconitate cpd:C00417; 4-Hydroxy-2-oxoglutarate cpd:C01127; N-Formylderivatives cpd:C06049; Glycolate cpd:C00160; Citrate cpd:C00158; (S)-Malate cpd:C00149; 2-Phosphoglycolate cpd:C00988; Acetyl-CoA cpd:C00024; (S)-Methylmalonyl-CoA cpd:C00683; Propanoyl-CoA cpd:C00100; (R)-Methylmalonyl-CoA cpd:C01213; Glyoxylate cpd:C00048; L-Serine cpd:C00065; Glycine cpd:C00037;…
	Cysteine and methionine metabolism	33	1	0.30772	1.1786	0.05983	2-Oxobutanoate cpd:C00109	4-Methylthio-2-oxobutanoic acid cpd:C01180; 1,2-Dihydroxy-5-(methylthio)pent-1-en-3-one cpd:C15606; S-Methyl-5-thio-D-ribulose 1-phosphate cpd:C04582; S-Methyl-5-thio-D-ribose 1-phosphate cpd:C04188; 5'-Methylthioadenosine cpd:C00170; S-Adenosylmethioninamine cpd:C01137; S-Adenosyl-L-methionine cpd:C00019; L-Cystathionine cpd:C02291; L-Serine cpd:C00065; L-Homocysteine cpd:C00155; L-Methionine cp…
	Pyrimidine metabolism	39	1	0.35306	1.0411	0.04819	Orotate cpd:C00295	UDP cpd:C00015; L-Glutamine cpd:C00064; Carbamoyl phosphate cpd:C00169; (S)-Dihydroorotate cpd:C00337; Orotidine 5'-phosphate cpd:C01103; UMP cpd:C00105; UTP cpd:C00075; Uridine cpd:C00299; 5,6-Dihydrouracil cpd:C00429; 3-Ureidopropionate cpd:C02642; CTP cpd:C00063; CDP cpd:C00112; CMP cpd:C00055; Cytidine cpd:C00475; dCDP cpd:C00705; dCMP cpd:C00239; dCTP cpd:C00458; Deoxycytidine cpd:C00881; dU…
	Purine metabolism	65	1	0.51913	0.65561	0.01217	Xanthine cpd:C00385	GDP cpd:C00035; Xanthine cpd:C00385; D-Ribose 5-phosphate cpd:C00117; L-Glutamine cpd:C00064; 5-Phospho-alpha-D-ribose 1-diphosphate cpd:C00119; 5-Phosphoribosylamine cpd:C03090; 5'-Phosphoribosylglycinamide cpd:C03838; 2-(Formamido)-N1-(5'-phosphoribosyl)acetamidine cpd:C04640; 1-(5'-Phosphoribosyl)-5-amino-4-imidazolecarboxamide cpd:C04677; 1-(5'-Phosphoribosyl)-5-amino-4-(N-succinocarboxamide)…
ESI+	Phenylalanine metabolism	10	2	0.004286	5.4524	0.2619	Phenylpyruvate cpd:C00166; Phenylacetic acid cpd:C07086	Phenylacetaldehyde cpd:C00601; L-Phenylalanine cpd:C00079; Phenethylamine cpd:C05332; Phenylpyruvate cpd:C00166; Benzoyl-CoA cpd:C00512; Phenylacetic acid cpd:C07086; 2-Hydroxyphenylacetate cpd:C05852; 2-Hydroxy-3-phenylpropenoate cpd:C02763; Hippurate cpd:C01586; L-Tyrosine cpd:C00082
	Lysine degradation	25	2	0.026106	3.6456	0	L-Lysine cpd:C00047; L-Pipecolate cpd:C00408	L-Lysine cpd:C00047; 4-Trimethylammoniobutanoate cpd:C01181; 4-Trimethylammoniobutanal cpd:C01149; N6,N6,N6-Trimethyl-L-lysine cpd:C03793; Protein N6-methyl-L-lysine cpd:C05544; Protein lysine cpd:C02188; Procollagen 5-hydroxy-L-lysine cpd:C01211; Protein N6,N6-dimethyl-L-lysine cpd:C05545; Crotonoyl-CoA cpd:C00877; (S)-3-Hydroxybutanoyl-CoA cpd:C01144; N6-(L-1,3-Dicarboxypropyl)-L-lysine cpd:C00…
	Alanine, aspartate and glutamate metabolism	28	2	0.032306	3.4325	0.13462	N-Acetyl-L-aspartate cpd:C01042; 2-Oxoglutarate cpd:C00026	N-Acetyl-L-aspartate cpd:C01042; 2-Oxosuccinamate cpd:C02362; L-Aspartate cpd:C00049; L-Asparagine cpd:C00152; D-Aspartate cpd:C00402; N-(L-Arginino)succinate cpd:C03406; N6-(1,2-Dicarboxyethyl)-AMP cpd:C03794; L-Alanine cpd:C00041; Succinate semialdehyde cpd:C00232; L-Glutamate cpd:C00025; 4-Aminobutanoate cpd:C00334; L-Glutamine cpd:C00064; Ammonia cpd:C00014; 2-Oxoglutaramate cpd:C00940; (S)-1…
	Phenylalanine, tyrosine and tryptophan biosynthesis	4	1	0.040694	3.2017	0	Phenylpyruvate cpd:C00166	Phenylpyruvate cpd:C00166; L-Phenylalanine cpd:C00079; L-Tyrosine cpd:C00082; 3-(4-Hydroxyphenyl)pyruvate cpd:C01179
	D-Glutamine and D-glutamate metabolism	6	1	0.060454	2.8059	0	2-Oxoglutarate cpd:C00026	D-Glutamate cpd:C00217; L-Glutamate cpd:C00025; D-Glutamine cpd:C00819; L-Glutamine cpd:C00064; 5-Oxo-D-proline cpd:C02237; 2-Oxoglutarate cpd:C00026
	Aminoacyl-tRNA biosynthesis	48	2	0.085538	2.4588	0.16667	L-Serine cpd:C00065; L-Lysine cpd:C00047	L-Asparagine cpd:C00152; L-Histidine cpd:C00135; L-Phenylalanine cpd:C00079; L-Arginine cpd:C00062; L-Glutamine cpd:C00064; L-Cysteine cpd:C00097; Glycine cpd:C00037; L-Aspartate cpd:C00049; L-Serine cpd:C00065; L-Methionine cpd:C00073; L-Valine cpd:C00183; L-Alanine cpd:C00041; L-Lysine cpd:C00047; L-Isoleucine cpd:C00407; L-Leucine cpd:C00123; L-Threonine cpd:C00188; L-Tryptophan cpd:C00078; L-…
	Biotin metabolism	10	1	0.098834	2.3143	0	L-Lysine cpd:C00047	Biotin cpd:C00120; Biotinyl-5'-AMP cpd:C05921; Biocytin cpd:C05552; Glutaryl-[acp] methyl ester cpd:C20375; Malonyl-[acyl-carrier protein] cpd:C01209; Malonyl-[acp] methyl ester cpd:C19673; Holo-[carboxylase] cpd:C06250; L-Lysine cpd:C00047; 3-Ketopimeloyl-[acp] methyl ester cpd:C20376; 3-Ketoglutaryl-[acp] methyl ester cpd:C20372
	Arginine biosynthesis	14	1	0.13574	1.997	0	2-Oxoglutarate cpd:C00026	L-Glutamate cpd:C00025; L-Arginine cpd:C00062; N-Acetylornithine cpd:C00437; N-(L-Arginino)succinate cpd:C03406; L-Citrulline cpd:C00327; L-Aspartate cpd:C00049; Carbamoyl phosphate cpd:C00169; L-Ornithine cpd:C00077; Ammonia cpd:C00014; L-Glutamine cpd:C00064; 2-Oxoglutarate cpd:C00026; N-Acetyl-L-glutamate cpd:C00624; Urea cpd:C00086; Fumarate cpd:C00122
	Butanoate metabolism	15	1	0.14474	1.9328	0	2-Oxoglutarate cpd:C00026	(R)-3-Hydroxybutanoate cpd:C01089; Acetoacetate cpd:C00164; (S)-3-Hydroxy-3-methylglutaryl-CoA cpd:C00356; Acetyl-CoA cpd:C00024; Acetoacetyl-CoA cpd:C00332; (S)-3-Hydroxybutanoyl-CoA cpd:C01144; Crotonoyl-CoA cpd:C00877; 4-Aminobutanoate cpd:C00334; L-Glutamate cpd:C00025; Butanoyl-CoA cpd:C00136; Succinate semialdehyde cpd:C00232; Butanoic acid cpd:C00246; 2-Oxoglutarate cpd:C00026; Succinate c…
	Pantothenate and CoA biosynthesis	19	1	0.17988	1.7154	0.02143	5,6-Dihydrouracil cpd:C00429	Dephospho-CoA cpd:C00882; Pantetheine 4'-phosphate cpd:C01134; Pantetheine cpd:C00831; (R)-4'-Phosphopantothenoyl-L-cysteine cpd:C04352; N-((R)-Pantothenoyl)-L-cysteine cpd:C04079; Pantothenate cpd:C00864; 3-Ureidopropionate cpd:C02642; 5,6-Dihydrouracil cpd:C00429; L-Valine cpd:C00183; L-Aspartate cpd:C00049; Apo-[acyl-carrier-protein] cpd:C03688; CoA cpd:C00010; D-4'-Phosphopantothenate cpd:C03…
	Citrate cycle (TCA cycle)	20	1	0.18845	1.6689	0.05856	2-Oxoglutarate cpd:C00026	Enzyme N6-(dihydrolipoyl)lysine cpd:C15973; 2-Oxoglutarate cpd:C00026; Thiamin diphosphate cpd:C00068; Enzyme N6-(lipoyl)lysine cpd:C15972; 3-Carboxy-1-hydroxypropyl-ThPP cpd:C05381; Succinyl-CoA cpd:C00091; Succinate cpd:C00042; Oxalosuccinate cpd:C05379; Isocitrate cpd:C00311; Oxaloacetate cpd:C00036; Acetyl-CoA cpd:C00024; (S)-Malate cpd:C00149; cis-Aconitate cpd:C00417; Citrate cpd:C00158; Py…
	Sphingolipid metabolism	21	1	0.19694	1.6249	0	L-Serine cpd:C00065	Dihydroceramide cpd:C12126; Ceramide 1-phosphate cpd:C02960; Sphingosine 1-phosphate cpd:C06124; Sphinganine 1-phosphate cpd:C01120; Phytoceramide cpd:C12145; Sphinganine cpd:C00836; Sphingomyelin cpd:C00550; Sphingosine cpd:C00319; N-Acylsphingosine cpd:C00195; L-Serine cpd:C00065; Palmitoyl-CoA cpd:C00154; 3-Dehydrosphinganine cpd:C02934; Digalactosylceramide cpd:C06126; Galactosylceramide cpd:…
	beta-Alanine metabolism	21	1	0.19694	1.6249	0.05597	5,6-Dihydrouracil cpd:C00429	Propanoyl-CoA cpd:C00100; 3-Hydroxypropionyl-CoA cpd:C05668; 3-Hydroxypropanoate cpd:C01013; Malonyl-CoA cpd:C00083; 3-Oxopropanoate cpd:C00222; beta-Alanine cpd:C00099; L-Aspartate cpd:C00049; 1,3-Diaminopropane cpd:C00986; 3-Aminopropanal cpd:C05665; 3-Ureidopropionate cpd:C02642; 5,6-Dihydrouracil cpd:C00429; Carnosine cpd:C00386; beta-Alanyl-N(pi)-methyl-L-histidine cpd:C01262; Spermine cpd:C…
	Glyoxylate and dicarboxylate metabolism	32	1	0.28496	1.2554	0.04233	L-Serine cpd:C00065	Hydroxypyruvate cpd:C00168; cis-Aconitate cpd:C00417; 4-Hydroxy-2-oxoglutarate cpd:C01127; N-Formylderivatives cpd:C06049; Glycolate cpd:C00160; Citrate cpd:C00158; (S)-Malate cpd:C00149; 2-Phosphoglycolate cpd:C00988; Acetyl-CoA cpd:C00024; (S)-Methylmalonyl-CoA cpd:C00683; Propanoyl-CoA cpd:C00100; (R)-Methylmalonyl-CoA cpd:C01213; Glyoxylate cpd:C00048; L-Serine cpd:C00065; Glycine cpd:C00037;…
	Cysteine and methionine metabolism	33	1	0.2925	1.2293	0.02184	L-Serine cpd:C00065	4-Methylthio-2-oxobutanoic acid cpd:C01180; 1,2-Dihydroxy-5-(methylthio)pent-1-en-3-one cpd:C15606; S-Methyl-5-thio-D-ribulose 1-phosphate cpd:C04582; S-Methyl-5-thio-D-ribose 1-phosphate cpd:C04188; 5'-Methylthioadenosine cpd:C00170; S-Adenosylmethioninamine cpd:C01137; S-Adenosyl-L-methionine cpd:C00019; L-Cystathionine cpd:C02291; L-Serine cpd:C00065; L-Homocysteine cpd:C00155; L-Methionine cp…
	Glycine, serine and threonine metabolism	33	1	0.2925	1.2293	0.21707	L-Serine cpd:C00065	L-Serine cpd:C00065; Choline cpd:C00114; Betaine aldehyde cpd:C00576; Betaine cpd:C00719; Guanidinoacetate cpd:C00581; 3-Phospho-D-glycerate cpd:C00197; N,N-Dimethylglycine cpd:C01026; L-Cystathionine cpd:C02291; Glycine cpd:C00037; O-Phospho-L-serine cpd:C01005; Sarcosine cpd:C00213; 5,10-Methylenetetrahydrofolate cpd:C00143; L-Threonine cpd:C00188; Lipoylprotein cpd:C02051; Aminoacetone cpd:C01…
	Fatty acid degradation	39	1	0.33618	1.0901	0	L-Palmitoylcarnitine cpd:C02990	Hexanoyl-CoA cpd:C05270; Butanoyl-CoA cpd:C00136; Acetyl-CoA cpd:C00024; (S)-3-Hydroxybutanoyl-CoA cpd:C01144; cis,cis-3,6-Dodecadienoyl-CoA cpd:C05280; (S)-Hydroxyhexanoyl-CoA cpd:C05268; (S)-3-Hydroxyoctanoyl-CoA cpd:C05266; Octanoyl-CoA cpd:C01944; (S)-Hydroxydecanoyl-CoA cpd:C05264; Decanoyl-CoA cpd:C05274; (S)-3-Hydroxydodecanoyl-CoA cpd:C05262; Lauroyl-CoA cpd:C01832; Primary alcohol cpd:C0…
	Pyrimidine metabolism	39	1	0.33618	1.0901	0.0256	5,6-Dihydrouracil cpd:C00429	UDP cpd:C00015; L-Glutamine cpd:C00064; Carbamoyl phosphate cpd:C00169; (S)-Dihydroorotate cpd:C00337; Orotidine 5'-phosphate cpd:C01103; UMP cpd:C00105; UTP cpd:C00075; Uridine cpd:C00299; 5,6-Dihydrouracil cpd:C00429; 3-Ureidopropionate cpd:C02642; CTP cpd:C00063; CDP cpd:C00112; CMP cpd:C00055; Cytidine cpd:C00475; dCDP cpd:C00705; dCMP cpd:C00239; dCTP cpd:C00458; Deoxycytidine cpd:C00881; dU…
	Tryptophan metabolism	41	1	0.35017	1.0493	0.10493	Serotonin cpd:C00780	L-Tryptophan cpd:C00078; Melatonin cpd:C01598; N-Acetylserotonin cpd:C00978; Serotonin cpd:C00780; 5-Hydroxyindoleacetate cpd:C05635; 5-Hydroxykynurenamine cpd:C05638; 5-Hydroxykynurenine cpd:C05651; 5-Hydroxy-L-tryptophan cpd:C00643; L-Formylkynurenine cpd:C02700; Acetoacetyl-CoA cpd:C00332; (S)-3-Hydroxybutanoyl-CoA cpd:C01144; Crotonoyl-CoA cpd:C00877; Glutaryl-CoA cpd:C00527; 2-Oxoadipate cpd…
	Fatty acid biosynthesis	47	1	0.39049	0.94034	0	Decanoic acid cpd:C01571	Tetradecanoyl-[acp] cpd:C05761; Dodecanoyl-[acyl-carrier protein] cpd:C05223; Decanoyl-[acp] cpd:C05755; Octanoyl-[acp] cpd:C05752; Hexadecanoyl-[acp] cpd:C05764; Malonyl-[acyl-carrier protein] cpd:C01209; Hexanoyl-[acp] cpd:C05749; Butyryl-[acp] cpd:C05745; trans-Hexadec-2-enoyl-[acp] cpd:C05763; (3R)-3-Hydroxypalmitoyl-[acyl-carrier protein] cpd:C04633; 3-Oxohexadecanoyl-[acp] cpd:C05762; trans…
	Purine metabolism	65	1	0.49785	0.69746	0.01217	Xanthine cpd:C00385	GDP cpd:C00035; Xanthine cpd:C00385; D-Ribose 5-phosphate cpd:C00117; L-Glutamine cpd:C00064; 5-Phospho-alpha-D-ribose 1-diphosphate cpd:C00119; 5-Phosphoribosylamine cpd:C03090; 5'-Phosphoribosylglycinamide cpd:C03838; 2-(Formamido)-N1-(5'-phosphoribosyl)acetamidine cpd:C04640; 1-(5'-Phosphoribosyl)-5-amino-4-imidazolecarboxamide cpd:C04677; 1-(5'-Phosphoribosyl)-5-amino-4-(N-succinocarboxamide)…
	Steroid hormone biosynthesis	85	1	0.59623	0.51712	0.03203	Pregnenolone cpd:C01953	Cholesterol cpd:C00187; 20alpha,22beta-Dihydroxycholesterol cpd:C05501; 20alpha-Hydroxycholesterol cpd:C05500; 17alpha,20alpha-Dihydroxycholesterol cpd:C05499; Pregnenolone cpd:C01953; 21-Hydroxypregnenolone cpd:C05485; 17alpha-Hydroxypregnenolone cpd:C05138; 17alpha,21-Dihydroxypregnenolone cpd:C05487; 11beta,17alpha,21-Trihydroxypregnenolone cpd:C05489; Dehydroepiandrosterone cpd:C01227; Dehydr…
