# Supplementary material for: Untargeted metabolomics unravel serum metabolic alterations in smokers with hypertension
Source: Front Physiol. 2023 Mar 2;14:1127294. doi: 10.3389/fphys.2023.1127294 (PMC10018148; doi:10.3389/fphys.2023.1127294)
Supplement: Supplementary file 2 [file Table2.xls]

## Sheet: Table S2
Ret. Time	Putative metabolite name	Coresponding Metabolite in Literature	Metabolite Class	Mol formula	ES(+) Theor mw	ES(+) Theor mw	ES(-) Theor m/z	ES(-) Found m/z	m/z error (ppm)	Species detected before	References	Identification level (A-D)
0.957	L-Serine	L-Serine	Amino acids	C3H7NO3	105.043	105.042	_	_	8	Human	HMDB	C(iii)
1.001	Dihydrouracil	Dihydrouracil	Pyrimidines	C4H6N2O2	114.043	114.042	_	_	6	Human	HMDB	C(iii)
0.999	L-Pipecolic acid	L-Pipecolic acid	Amino acids	C6H11NO2	129.079	129.078	_	_	5	Human	HMDB	C(iii)
11.036	Phenylacetic acid	Phenylacetic acid	Fatty acids	C8H8O2	136.052	136.052	_	_	6	Human	HMDB	C(iii)
1.316	Oxoglutaric acid	Oxoglutaric acid	Keto acids	C5 H6O5	146.022	146.021	_	_	4	Human	HMDB	C(iii)
0.863	L-Lysine	L-Lysine	Amino acids	C6 H14 N2O2	146.106	146.105	_	_	5	Human	HMDB	C(iii)
1.318	Xanthine	Xanthine	Alkaloids	C5 H4 N4O2	152.033	152.033	_	_	3	Human	HMDB	C(iii)
1.318	Phenylpyruvic acid	Phenylpyruvic acid	Benzenoids	C9H8O3	164.047	164.047	_	_	4	Human	HMDB	C(iii)
8.785	Capric acid	Capric acid	Fatty acids	C10H20O2	172.146	172.146	_	_	4	Human	HMDB	C(iii)
1.322	N-Acetyl-L-aspartic acid	N-Acetyl-L-aspartic acid	Amino acids	C6H9NO5	175.048	175.047	_	_	7	Human	HMDB	C(iii)
1.318	Serotonin	Serotonin	Indoles	C10H12N2O	176.095	176.094	_	_	4	Human	HMDB	C(iii)
5.499	2-Methylbutyroylcarnitine	2-Methylbutyroylcarnitine	Acyl carnitines	C12H23NO4	245.163	245.162	_	_	5	Human	HMDB	C(iii)
10.219	Tetranor 12-HETE	Tetranor 12-HETE	Fatty acids	C10H27N4O2P	266.188	266.187	_	_	3	Human	HMDB	C(iii)
13.677	Octadecanamide	Octadecanamide	Amines	C18H37NO	283.288	283.286	_	_	7	Human	HMDB	C(iii)
13.7	Pregnenolone	Pregnenolone	Steroids	C17H28N6	316.24	316.238	_	_	6	Human	HMDB	C(iii)
10.998	Palmitoylcarnitine	Palmitoylcarnitine	Acyl carnitines	C19H41N7 O2	399.335	399.333	_	_	5	Human	HMDB	C(iii)
11.32	7-Ketodeoxycholic acid	7-Ketodeoxycholic acid	Steroids	C24H38O5	406.272	406.27	_	_	5	Human	HMDB	C(iii)
10.695	N-Stearoyl tyrosine	N-Stearoyl tyrosine	Amino acids	C24H52NP3	447.335	447.333	_	_	5	Human	HMDB	C(iii)
8.569	Deoxycholic acid glycine conjugate	Deoxycholic acid glycine conjugate	Steroids	C23H50NOP3	449.314	449.312	_	_	4	Human	HMDB	C(iii)
0.893	Pyruvaldehyde	Pyruvaldehyde	Carbonyl compounds	C3H4O2	_	_	72.0211	72.0215	5	Human	HMDB	C(iii)
0.893	L-Lactic acid	L-Lactic acid	Hydroxy acids and derivatives	C3H6O3	_	_	90.0317	90.0319	2	Human	HMDB	C(iii)
0.893	2-Ketobutyric acid	2-Ketobutyric acid	Keto acids	C4H6O3	_	_	102.032	102.032	4	Human	HMDB	C(iii)
0.95	Glyceric acid	Glyceric acid	Carbohydrates	C3H6O4	_	_	106.027	106.027	4	Human	HMDB	C(iii)
0.893	Glutaric acid	Glutaric acid	Fatty acids	C5H8O4	_	_	132.042	132.043	3	Human	HMDB	C(iii)
0.893	3-Methylglutaconic acid	3-Methylglutaconic acid	Fatty acids	C6 H8 O4	_	_	144.042	144.043	3	Human	HMDB	C(iii)
1.278	Xanthine	Xanthine	Alkaloids	C5H4N4O2	_	_	152.033	152.034	2	Human	HMDB	C(iii)
0.915	Orotic acid	Orotic acid	Amino acids	C4H9ClO4	_	_	156.017	156.019	14	Human	HMDB	C(iii)
0.892	2-Hydroxyadipic acid	2-Hydroxyadipic acid	Fatty Acyls	C6H10O5	_	_	162.053	162.053	3	Human	HMDB	C(iii)
0.919	1-Methylxanthine	1-Methylxanthine	Purines	C5H10O6	_	_	166.049	166.048	5	Human	HMDB	C(iii)
5.323	Hippuric acid	Hippuric acid	Benzenoids	C9H9NO3	_	_	179.058	179.059	2	Human	HMDB	C(iii)
0.914	D-Glucose	D-Glucose	Carbohydrates	C6H12O6	_	_	180.063	180.064	2	Human	HMDB	C(iii)
6.15	Pyridoxine 5'-phosphate	Pyridoxine 5'-phosphate	Pyridines	C15H7NO3	_	_	249.04	249.042	5	Human	HMDB	C(iii)
9.497	Tetradecanedioic acid	Tetradecanedioic acid	Fatty acids	C15H22N4	_	_	258.183	258.183	1	Human	HMDB	C(iii)
10.206	Tetranor 12-HETE	Tetranor 12-HETE	Fatty acids	C16H26O3	_	_	266.188	266.188	0	Human	HMDB	C(iii)
13.254	9,10-Dihydroxystearic acid	9,10-Dihydroxystearic acid	Fatty Acyls	C18H36O4	_	_	316.261	316.262	1	Human	HMDB	C(iii)
10.354	20-Hydroxyeicosatetraenoic acid	20-Hydroxyeicosatetraenoic acid	Fatty Acyls	C20H32O3	_	_	320.235	320.235	1	Human	HMDB	C(iii)
11.763	8,9-DiHETrE	8,9-DiHETrE	Fatty acids	C20H34O4	_	_	338.246	338.246	1	Human	HMDB	C(iii)
12.189	MG(0:0/20:4(5Z,8Z,11Z,14Z)/0:0)	MG(0:0/20:4(5Z,8Z,11Z,14Z)/0:0)	Glycerolipids	C23H38O4	_	_	378.277	378.277	0	Human	HMDB	C(iii)
13.425	DG(18:0e/2:0/0:0)	DG(18:0e/2:0/0:0)	Glycerolipids	C23H46O4	_	_	386.34	386.34	0	Human	HMDB	C(iii)
11.279	7-Ketodeoxycholic acid	7-Ketodeoxycholic acid	Steroids	C24H38O5	_	_	406.272	406.272	0	Human	HMDB	C(iii)
10.926	1-Stearoyl lysophosphatidic acid	1-Stearoyl lysophosphatidic acid	Glycerophospholipids	C21H43O7P	_	_	438.275	438.275	2	Human	HMDB	C(iii)
14.926	Ubiquinone 6	Ubiquinone 6	Ubiquinones	C36H64O2P2	_	_	590.433	590.436	5	Human	HMDB	C(iii)
