# Supplementary material for: Untargeted metabolomics unravel serum metabolic alterations in smokers with hypertension
Source: Front Physiol. 2023 Mar 2;14:1127294. doi: 10.3389/fphys.2023.1127294 (PMC10018148; doi:10.3389/fphys.2023.1127294)
Supplement: Supplementary file 6 [file Table1.xlsx]

## Sheet: Table S1
mode	name	ppm	retention time [min]	molecular weight	m/z	mean HTN-S	mean HTN-NS	VIP	p value	FDR	fold change	log fold change
ESI-	Pyruvaldehyde	5	0.893	72.0215	71.0142	5.25486e-05	6.03903e-05	2.25494	0.034422	0.367255	0.870149	-0.200666
	L-Lactic acid	2	0.893	90.0319	89.0247	0.000775989	0.000888033	2.23024	0.0389095	0.376333	0.87383	-0.194576
	2-Ketobutyric acid	4	0.893	102.032	101.025	6.76802e-05	7.67408e-05	2.12106	0.0332978	0.365759	0.881933	-0.18126
	Glyceric acid	4	0.95	106.027	105.02	7.90656e-05	9.32654e-05	2.12963	0.0117458	0.315945	0.847749	-0.238291
	Glutaric acid	3	0.893	132.043	131.035	7.58713e-05	8.74649e-05	2.33521	0.0239313	0.353859	0.867448	-0.20515
	3-Methylglutaconic acid	3	0.893	144.043	143.035	2.94849e-05	3.44401e-05	2.23454	0.0310216	0.363468	0.856122	-0.224111
	Xanthine	2	1.278	152.034	151.026	1.278e-05	1.6847e-05	1.43411	0.0304108	0.3628	0.758593	-0.398602
	Orotic acid	14	0.915	156.019	155.012	0.00968067	0.0113018	2.3663	0.0226763	0.351608	0.856564	-0.223368
	2-Hydroxyadipic acid	3	0.892	162.053	161.046	7.19954e-05	8.3498e-05	2.2679	0.0252251	0.35597	0.862241	-0.213837
	1-Methylxanthine	5	0.919	166.048	165.041	3.43582e-05	4.17601e-05	2.2037	0.0109235	0.311019	0.82275	-0.281474
	Hippuric acid	2	5.323	179.059	178.051	0.000190482	0.000428838	1.85983	0.0150034	0.331071	0.444181	-1.17078
	D-Glucose	2	0.914	180.064	179.057	0.0104238	0.0121476	2.37069	0.0229757	0.352164	0.858096	-0.220789
	Pyridoxine 5'-phosphate	5	6.15	249.042	248.034	8.31202e-06	2.6195e-05	2.16819	0.0432121	0.383848	0.317313	-1.65602
	Tetradecanedioic acid	1	9.497	258.183	257.176	8.35191e-05	0.000154061	1.84486	0.0236127	0.353307	0.542118	-0.883322
	Tetranor 12-HETE	0	10.206	266.188	265.181	1.04783e-05	7.19203e-06	1.1889	0.0296517	0.361935	1.45693	0.542935
	9,10-Dihydroxystearic acid	1	13.254	316.262	315.254	5.35403e-05	4.32131e-05	1.77748	0.041785	0.381341	1.23898	0.309155
	20-Hydroxyeicosatetraenoic acid	1	10.354	320.235	319.228	3.06273e-06	4.26322e-06	1.96773	0.0237721	0.353585	0.718407	-0.477126
	8,9-DiHETrE	1	11.763	338.246	337.239	3.04266e-05	2.31427e-05	2.55166	0.0411893	0.38035	1.31474	0.394774
	MG(0:0/20:4(5Z,8Z,11Z,14Z)/0:0)	0	12.189	378.277	377.27	0.00013813	9.22094e-05	2.30802	0.020408	0.34693	1.49801	0.583045
	DG(18:0e/2:0/0:0)	0	13.425	386.34	385.332	8.65942e-05	5.04858e-05	2.08925	0.00631226	0.267495	1.71522	0.778391
	7-Ketodeoxycholic acid	0	11.279	406.272	405.265	2.99273e-05	1.54369e-05	2.08299	0.0242171	0.354342	1.93869	0.955083
	1-Stearoyl lysophosphatidic acid	2	10.926	438.275	437.268	2.26122e-06	3.35038e-06	2.12949	0.0317848	0.364269	0.674916	-0.56722
	Ubiquinone 6	5	14.926	590.436	589.429	5.86048e-05	2.22253e-05	2.82956	4.80266e-05	0.0174166	2.63686	1.39882
ESI+	L-Serine	8	0.957	105.042	106.049	0.000455534	0.000520502	1.8923	0.0247034	0.559089	0.87518	-0.192348
	Dihydrouracil	6	1.001	114.042	115.05	0.000314009	0.000364475	1.65151	0.0389994	0.574508	0.861536	-0.215017
	L-Pipecolic acid	5	0.999	129.078	130.086	0.000313214	0.000488464	2.57721	0.0303891	0.565363	0.641223	-0.641102
	Phenylacetic acid	6	11.036	136.052	137.059	7.1926e-06	8.52681e-06	1.04235	0.0210696	0.554282	0.843528	-0.245492
	Oxoglutaric acid	4	1.316	146.021	147.028	0.000138557	0.000169468	1.73555	0.0189084	0.552752	0.8176	-0.290532
	L-Lysine	5	0.863	146.105	147.112	0.000506823	0.000668629	1.7426	0.0206299	0.553996	0.758004	-0.399724
	Xanthine	3	1.318	152.033	153.04	1.70478e-05	2.25163e-05	1.50071	0.0228104	0.55646	0.75713	-0.401387
	Phenylpyruvic acid	4	1.318	164.047	165.054	0.00377381	0.00417907	1.40316	0.0349019	0.569938	0.903026	-0.14716
	Capric acid	4	8.785	172.146	173.153	1.66133e-05	1.7378e-05	1.28717	0.0431843	0.578336	0.955995	-0.0649251
	N-Acetyl-L-aspartic acid	7	1.322	175.047	176.055	1.64587e-05	2.43956e-05	2.95336	0.0109401	0.542128	0.674661	-0.567766
	Serotonin	4	1.318	176.094	177.102	0.000736757	3.59394e-05	3.76421	1.3281e-07	0.000384315	20.5	4.35755
	2-Methylbutyroylcarnitine	5	5.499	245.162	246.169	0.000210174	0.00017272	1.52358	0.0400558	0.575545	1.21685	0.283148
	Tetranor 12-HETE	3	10.219	266.187	249.184	2.26716e-05	1.48112e-05	1.83663	0.0477332	0.581779	1.53071	0.614205
	Octadecanamide	7	13.677	283.286	284.293	5.01269e-05	5.75536e-05	2.22012	0.000292106	0.203845	0.87096	-0.199322
	Pregnenolone	6	13.7	316.238	317.246	7.7474e-06	1.48585e-05	1.80203	0.0179069	0.551922	0.521411	-0.939507
	Palmitoylcarnitine	5	10.998	399.333	400.34	0.000542582	0.000452464	2.13713	0.0473793	0.581533	1.19917	0.262039
	7-Ketodeoxycholic acid	5	11.32	406.27	407.278	8.20207e-06	5.93011e-06	1.94491	0.0391624	0.574671	1.38312	0.467929
	N-Stearoyl tyrosine	5	10.695	447.333	448.34	7.19281e-05	4.13876e-05	2.24614	0.0213175	0.554613	1.73791	0.797357
	Deoxycholic acid glycine conjugate	4	8.569	449.312	450.319	8.03501e-05	3.76916e-05	2.06172	0.0190846	0.55289	2.13178	1.09206
